# Supplementary material for: Point-of-Care Testing of the MTF1 Osteoarthritis Biomarker Using Phenolphthalein-Soaked Swabs
Source: Biosensors (Basel). 2023 May 10;13(5):535. doi: 10.3390/bios13050535 (PMC10216451; doi:10.3390/bios13050535)
Supplement: Supplementary file 1 [file biosensors-13-00535-s001.zip]

Archive with 1 entries (1 files):
- biosensors-2348553-supplementary.pdf
